# Supplementary material for: Exploring Bioinformatics Tools to Analyze the Role of CDC6 in the Progression of Polycystic Ovary Syndrome to Endometrial Cancer by Promoting Immune Infiltration
Source: Int J Mol Sci. 2024 Dec 3;25(23):12974. doi: 10.3390/ijms252312974 (PMC11640967; doi:10.3390/ijms252312974)
Supplement: Supplementary file 1 [file ijms-25-12974-s001.zip]

Archive with 7 entries (7 files):
- Supplementary Table 1.pdf
- Supplementary Table 2.pdf
- Supplementary Table 3.pdf
- Supplementary Table 4.pdf
- Supplementary Table 5.pdf
- Supplementary Table 6.pdf
- Supplementary Table 7.pdf
